# Supplementary material for: Pre-Transplant Plasma Torque Teno Virus Load and Increase Dynamics after Lung Transplantation
Source: PLoS One. 2015 Apr 20;10(4):e0122975. doi: 10.1371/journal.pone.0122975 (PMC4404260; doi:10.1371/journal.pone.0122975)
Supplement: S1 Table — (XLSX) [file pone.0122975.s001.xlsx]

## Sheet: Tabelle2
S1_Table. Patient characteristics, virological and laboratory parameters.
PatID	Age	Sex	Underlying disease	Pre-Tx TTV load (log10 copies/mL)	TTV DNA doubling time_d0-d30	TTV DNA doubling time_d0-d60	Peak TTV level (post-Tx day)	Peak TTV level (log10 copies/mL)	Mean tacrolimus blood drug level_d1-d30	Mean tacrolimus blood drug level_d1-d60
1	53.2986	f	COPD	3.32222	4.48379	7.08806	71	8.6	10.1625	10.2
2	35.137	f	pulmonary hypertension	6.38021	6.79954	20.1016	65	8.7	10.7357	10.9
3	65.0192	m	pulmonary fibrosis	2	2.34895	4.24098	89	9.3	13.8583	12.9
4	60.1726	f	COPD	4.88081	2.09879	5.64864	65	10.7	9.59	9.9
5	58.3562	m	COPD	5.23	5.54625	8.4294	91	9.6	9.7	10.6
6	61.1068	m	pulmonary fibrosis	1.99564	2.92453	6.47189	87	9.8	na	na
7	49.9452	m	pulmonary fibrosis	1.99564	1.91156	8.47026	61	9.4	9.405	9.4
8	55.663	f	pulmonary fibrosis	6.25527	13.8196	16.2347	67	9.1	11.3522	11.7
9	54.5781	f	COPD	4.70757	2.98285	6.77346	69	9.6	8.675	9.6
10	63.326	m	COPD	4.74819	2.68897	nd	64	9.6	10.2263	10.2
11	32.0301	f	pulmonary hypertension	4.38021	3.19503	6.97912	89	10	na	na
12	44.9562	f	pulmonary fibrosis	4.72428	3.70328	3.70328	82	9.5	9.2	9.7
13	50.9644	f	COPD	6.04139	3.64588	5.96841	90	9.9	11.0333	11
14	58.5151	m	COPD	6.38021	7.29054	nd	45	9.5	12.0941	12.5
15	61.9178	m	pulmonary fibrosis	3.97313	2.28065	4.72407	62	9.95	12.13	12.1
16	41.8192	m	pulmonary hypertension	4.77815	8.18089	8.18089	79	9	9.39	8.4
17	65.7726	m	COPD	4.44716	3.76376	4.89231	61	9.2	11.6267	10.5
18	57.6959	m	COPD	4.04	2.14578	3.63382	68	8.8	10.4714	10.5
19	58.8027	m	COPD	2.43136	2.61138	4.52758	74	9.5	12.8571	12.6
20	66.0767	f	COPD	4.76343	5.81401	7.49223	41	8.86	9.975	11.3
21	46.2795	m	COPD	3.38021	4.92267	4.92267	89	8.9	11.2	11.3
22	50.2082	m	pulmonary fibrosis	5.6902	7.50854	9.51272	89	8.8	8.69167	9.3
23	55.0849	f	COPD	2.81291	1.50549	nd	49	9.4	10.1813	10.4
24	59.1644	f	COPD	3.4624	4.10218	7.38449	57	8.6	8.84667	10
25	52.4603	m	alpha1-antitrypsin deficiency	4.75587	7.41579	9.46188	64	7.7	na	na
26	28.0986	f	cystic fibrosis	2.4	1.9669	6.04086	63	9.7	10.1357	10.1
27	41.0219	m	COPD	4.57978	5.17203	5.17203	65	7.7	8.06	8.5
28	51.0986	m	alpha1-antitrypsin deficiency	5.11394	6.59	6.58708	48	7.6	10.6	11.2
29	19.6822	f	cystic fibrosis	0	1.36996	nd	67	9	9.5	10.6
30	56.1342	m	COPD	3.41497	3.35167	5.52602	80	9.2	11.67	12.3
31	59.6795	f	COPD	2.95424	1.98553	1.98553	53	9.65	9.70625	10.1
32	60.5041	f	alpha1-antitrypsin deficiency	5.07918	10.887	10.887	81	8.04	11.0154	11
33	50.4849	f	COPD	4.86923	4.41098	9.17113	67	9	8.69167	10.3
34	41.8301	f	bronchiectasis	3.5563	2.59156	6.83197	63	9.6	14.0105	14
35	38.5425	f	pulmonary hypertension	5	3.33812	14.8267	76	10	11.8	11.9
36	27.3616	f	pulmonary hypertension	4.43136	4.2361	4.2361	88	9.6	10.5091	10.8
37	56.5096	f	COPD	0	3.03327	3.03327	92	10	9.04167	9.5
38	46.0356	f	pulmonary fibrosis	4	2.12436	6.69357	68	9.3	8.87273	9.3
39	48.3616	m	sarcoidosis	5.62325	1.60179	nd	63	9.6	10.576	11
40	60.6027	f	COPD	4.36173	2.86926	10.0206	55	9.7	na	na
41	32.7096	f	cystic fibrosis	2.94448	2.23451	nd	60	9.8	10.0583	10.6
42	54.4548	m	COPD	3.95424	4.14548	4.14548	57	9.9	na	na
43	25.7123	f	cystic fibrosis	3.75587	2.88017	6.16421	73	9.5	7.80714	8.8
44	60.7151	f	pulmonary fibrosis	0	3.38038	3.38038	61	9.2	12.4267	12.5
45	21.5315	f	cystic fibrosis	4.69897	5.97008	5.97008	61	8.9	9.55294	9.3
46	63.1973	m	COPD	5.14613	4.01724	11.1522	79	8.9	10.0727	11.2
TTV, Torque teno virus
COPD, chronic obstuctive pulmonary disease
d, day
Tx, transplantation
m, male
f, female
nd, not determined
na, not available
