# Supplementary material for: Pre-Transplant Plasma Torque Teno Virus Load and Increase Dynamics after Lung Transplantation
Source: PLoS One. 2015 Apr 20;10(4):e0122975. doi: 10.1371/journal.pone.0122975 (PMC4404260; doi:10.1371/journal.pone.0122975)
Supplement: S2 Table — (XLSX) [file pone.0122975.s002.xlsx]

## Sheet: Tabelle1
S2_Table. Plasma TTV DNA measurements during the first three months post-transplantation in 46 lung transplant recipients.
PAT ID	Post-transplant days	TTV load (log10 copies/mL)
1	1	3.89763
	16	4.5563
	29	5.32222
	36	5.75587
	43	6.4624
	52	7.5563
	71	8.5682
	91	8.30103
2	5	6.17609
	9	6.20412
	25	6.77815
	33	7.6721
	38	8
	65	8.74036
	75	8.54407
	90	8.85
3	9	2.07
	16	2.74819
	32	4.85126
	46	6.8451
	60	8.32222
	75	8.94448
	89	9.30103
	110	8.72428
4	14	4.88649
	28	6.38021
	35	7.44716
	44	9.07918
	51	9.95904
	58	10.5682
	65	10.716
	77	10.6721
5	7	5.9345
	15	5.76
	21	6.81954
	30	7.14613
	37	7.75587
	44	8.75587
	51	8.716
	73	9.04139
	91	9.5682
6	8	4.30103
	16	4.75587
	24	6.34242
	31	7.17609
	40	7.716
	45	8.85733
	61	9.32222
	75	9.64345
	87	9.79239
	94	9.91908
7	17	3.64345
	24	5.32222
	31	6.23045
	38	6.74819
	41	7.6902
	52	9.14613
	61	9.36173
	68	9.43136
	75	8.93952
	90	9.07918
8	24	6.80618
	31	7.20412
	42	7.61278
	55	8.88081
	67	9.07918
	117	9.14613
9	9	5
	16	5.49136
	27	6.32222
	32	7.30103
	39	8.04139
	46	9.07918
	53	9.53148
	69	9.62325
10	20	6.07918
	27	6.87506
	34	7.95424
	41	8.17609
	50	9.20412
	57	9.54407
	64	9.5682
	71	9.04139
	78	9.07918
	85	9.41497
11	31	6.92942
	38	7.60206
	45	8.57978
	68	9.53148
	75	9.38021
	82	9.79239
	89	10
12	8	4.07918
	25	4.91381
	33	6.20412
	46	8.34242
	60	9.14613
	73	9.41497
	82	9.4624
13	9	5.69897
	16	5.39794
	30	6.68124
	61	8.86
	90	9.89209
14	31	9.14613
	38	9.43136
	45	9.53148
	52	9.51851
	67	9.23045
15	15	4.07918
	27	5.49136
	34	6.47712
	48	8.43136
	55	9.14613
	62	9.94939
	77	9.5563
	95	10
16	37	7.25527
	44	8.11394
	57	8.34242
	64	8.6902
	79	8.95904
17	10	3.41497
	26	4.91908
	33	5.5563
	47	7
	61	9.17609
	75	9.23045
	94	9.4624
18	5	3.41497
	17	2.73239
	24	3.88649
	31	4.41497
	38	5.5563
	45	6.61278
	54	7.74819
	68	8.77085
19	24	5.11394
	31	5.77815
	38	6.92428
	61	9.11394
	74	9.4624
	96	9.86332
20	4	5.36173
	7	4.65321
	19	5.89763
	27	6.89209
	41	8.86332
	105	9.23045
21	18	4.95424
	31	5.41497
	45	7.41497
	57	8.34242
	73	8.6902
	89	8.91908
22	10	5.41497
	22	6.04139
	37	7.32222
	67	8.74819
	89	8.82
23	7	2
	42	8.95424
	49	9.43136
	63	8.89209
	75	8.54407
	93	8.51851
24	10	4.61278
	13	4.77815
	20	4.69897
	29	6.60206
	36	7.86923
	57	8.60206
	79	8.30103
	93	8.54407
25	1	6.97772
	15	5.32222
	28	6.04139
	35	6.95904
	42	6.83885
	54	7.41497
	64	7.66276
26	11	3.11394
	27	5.81954
	34	6.94939
	41	7.92428
	48	9.41497
	63	9.72428
	85	8.53148
27	1	5.11394
	7	4.14613
	12	4.04139
	29	4.41497
	42	5.86923
	49	7
	56	7.38021
	65	7.6902
	84	7.4624
28	4	5.36173
	11	5.91381
	18	5.66276
	34	7.04139
	48	7.57978
	55	7.49136
	62	7.38021
	77	7.20412
29	26	3.81291
	34	5.77815
	49	8.11394
	55	8.27875
	67	9
	92	7.73239
30	3	3.716
	7	3.79934
	26	5.5563
	33	6.6902
	40	7.43136
	47	8.17609
	60	9.11394
	80	9.17609
	94	9.41497
31	18	4.4624
	27	6.38021
	41	8.97313
	53	9.65321
	82	8.32222
32	21	6.5563
	39	7.20412
	46	7.23045
	55	7.39794
	81	8.04139
33	10	5.43136
	24	6.77085
	29	7.17609
	36	7.32222
	67	9.04139
	96	9.34242
34	14	4.04139
	41	8.60206
	63	9.5563
	85	8.75587
	95	9.51851
35	15	5.70757
	29	7.90849
	35	8.20412
	42	8.64345
	49	8.62325
	54	9.14613
	64	9.57978
	76	9.96379
36	18	5.14613
	38	6.32222
	45	7.11394
	52	8.17609
	59	8.64345
	66	9.17609
	73	9.44716
	88	9.5682
37	8	5.27875
	28	7.4624
	37	8.62325
	44	8.62325
	59	8.34242
	71	8.36173
	92	10
38	40	7.27875
	54	8.97772
	61	9.07918
	68	9.25527
	96	9.14613
39	27	6.04139
	33	7.30103
	42	8.69897
	56	9.20412
	63	9.5682
	77	8.82607
	92	9.04139
40	6	4.14613
	10	4.64345
	32	7.04139
	39	7.86332
	46	8.99123
	55	9.6902
	61	9.54407
	74	9.62325
	89	9.38021
41	8	3.04139
	27	6.90309
	34	8.07918
	41	8.11394
	48	8.66276
	60	9.77815
	91	9.4624
42	5	4.07918
	9	4.69897
	24	5.4624
	38	7.20412
	57	9.85733
	73	9.38021
	87	9.41497
43	15	4.30103
	29	6.5682
	36	7.77815
	43	8.83251
	73	9.49136
	85	9.43136
44	9	2.74036
	19	3.11394
	42	7.14613
	61	9.14613
	91	9.20412
45	14	4.90849
	27	5.74036
	34	6.49136
	61	8.89763
	84	7.96848
	89	7.60206
46	16	5.86923
	23	6.17609
	30	6.77085
	44	7.79934
	53	8.53148
	65	8.77815
	79	8.94448
