# Supplementary material for: Pre-Transplant Plasma Torque Teno Virus Load and Increase Dynamics after Lung Transplantation
Source: PLoS One. 2015 Apr 20;10(4):e0122975. doi: 10.1371/journal.pone.0122975 (PMC4404260; doi:10.1371/journal.pone.0122975)
Supplement: S3 Table — (XLSX) [file pone.0122975.s003.xlsx]

## Sheet: Tabelle1
S3_Table. Tacrolimus blood drug level measurements during the first three months post-transplantation in 41 lung transplant recipients.
PAT ID	Post-transplant days	Tacrolimus blood level (ng/mL)
1	1	3.3
	2	11.3
	3	11
	4	8
	5	8.6
	6	11.8
	7	6
	8	5.8
	9	13.4
	10	13.7
	12	9.5
	14	8.7
	16	10.9
	18	9
	20	16.5
	29	15.1
	36	14.6
	43	11.5
	52	5.8
	71	16.8
	91	13.6
2	1	5.3
	2	11.6
	3	10.2
	4	6.7
	5	11.3
	8	6.9
	9	8.7
	12	13.7
	14	8.8
	15	11.7
	18	18.6
	21	19.2
	25	9.6
	33	8
	38	9.4
	45	8.6
	57	16.5
	65	17.5
	68	12.8
	75	5.6
	82	6.9
3	1	2.2
	2	3.4
	3	6.7
	4	7.5
	5	15
	9	28.4
	10	20.1
	11	11.3
	13	9.4
	16	9.2
	24	6.1
	32	47
	39	7.4
	46	8.1
	60	11.4
	75	11.7
	89	11.5
4	2	6.3
	3	9.1
	4	5.1
	5	3.7
	6	17.1
	7	15.3
	8	16.1
	9	21.7
	10	8.5
	11	6.9
	12	19.8
	13	4
	14	5.3
	15	4.6
	17	4.9
	19	8.4
	21	8.3
	24	9.4
	28	6.6
	31	10.7
	35	7.1
	44	11.2
	51	14.6
	58	11.8
	65	14.5
	77	10.3
	93	12.1
5	1	7.2
	2	6.9
	3	7.9
	4	4.6
	5	10
	6	10.1
	7	8.2
	9	10.6
	11	6.5
	13	15.1
	15	15.8
	17	15.1
	20	9.7
	22	10.8
	30	7
	37	16.1
	44	15.4
	51	13.1
	73	12
	91	11.8
7	1	8.1
	2	8.4
	3	9.1
	4	8.1
	5	13.9
	6	15
	7	12
	8	7.9
	11	7.3
	13	10.9
	14	8
	15	11
	16	10.3
	17	10.6
	19	7.3
	21	7.5
	24	7.5
	26	6.1
	28	8.4
	31	10.7
	36	17.9
	38	13.7
	41	15.8
	42	8.4
	45	3.7
	47	4.7
	50	5.5
	52	5.3
	54	6.4
	61	11.1
	68	42.6
	75	6.6
	90	13.3
8	1	8.1
	2	9.2
	3	12.2
	4	14.3
	5	14.8
	6	15.7
	7	15.5
	8	7
	9	5.4
	10	6.6
	11	6
	12	9.2
	13	16
	14	14.5
	15	11.6
	16	11.1
	17	12
	18	9.8
	20	10.6
	24	13.6
	26	10.3
	28	13.7
	31	13.9
	34	12.2
	38	8.4
	42	8.1
	46	20.4
	55	17.1
	67	14.3
	73	5.9
	83	5
9	2	5.7
	3	5.8
	4	7.2
	5	9.2
	6	4.5
	8	14.3
	10	9.4
	11	7.1
	13	6.9
	16	8.9
	25	10.9
	32	14.2
	39	15.7
	46	13.2
	53	10.5
	69	7.8
10	2	18.9
	3	17.2
	4	13.4
	5	10.5
	6	8.4
	7	7.7
	8	6.6
	9	9.4
	10	10.8
	11	11.7
	12	6.9
	13	5.9
	14	8.4
	16	4.7
	18	7.6
	20	9.9
	24	13.4
	27	12.2
	29	10.7
	31	9.9
	34	8.6
	38	9.3
	41	9.3
	50	9.8
	57	12.8
	64	17.6
	71	9.9
	78	11.2
	85	15.6
12	1	4.7
	2	8.4
	3	9.1
	4	9.8
	5	3.2
	6	5
	8	17
	10	4
	15	11.2
	18	16.9
	25	7.9
	33	13.2
	46	13.5
	60	12.1
	73	10.9
	82	13.3
	93	11.2
13	2	7
	3	11.5
	4	17
	5	13
	6	7.7
	9	5.6
	11	5.4
	13	24.3
	14	6.4
	16	17
	17	9.4
	30	8.1
	61	11.2
	90	19.7
14	1	3.5
	2	9.2
	3	18.1
	4	15.2
	5	11.5
	6	11.5
	7	11.6
	8	18.1
	9	16.9
	11	13.2
	14	17.3
	15	10.5
	17	6.1
	19	4.9
	22	6.5
	24	6.4
	31	25.1
	38	22.6
	45	9.4
	52	13.1
	67	11.9
15	2	10.4
	4	5.9
	5	24
	6	6.8
	8	8.4
	11	13.3
	13	13.1
	15	13.5
	17	12.3
	27	13.6
	34	11.6
	41	13.2
	48	11.7
	55	10.1
	62	12.8
	77	10.5
	95	9.2
16	1	2.6
	2	8.3
	3	15.7
	4	15.1
	5	13.6
	6	9.5
	7	10.6
	8	10.1
	9	7.5
	10	7
	11	9.5
	12	10.1
	13	17.7
	14	16.3
	15	8.5
	16	15.1
	17	4.9
	18	7.5
	19	10.3
	20	7.2
	21	7.2
	22	7.4
	23	7
	24	8.1
	26	10.6
	29	12.7
	31	9.6
	33	11.1
	37	9.1
	44	9.9
	47	16.2
	50	12.3
	57	13.2
	64	10.4
	79	11.1
	89	11
17	1	9.5
	2	10.6
	3	15.2
	4	15.1
	5	16
	6	15.1
	8	20.3
	10	10
	12	12.1
	14	5.9
	15	7.7
	17	9.9
	20	11.6
	26	7.6
	33	7.8
	36	13.7
	38	8.5
	41	6.4
	43	7.9
	45	5.2
	47	7.1
	61	7.3
	75	8.8
	94	10.4
18	0	2.7
	1	8.6
	2	9.6
	3	8.6
	5	6.9
	7	7.6
	9	8.3
	11	20.7
	12	11.2
	13	12.3
	15	8.8
	17	12
	24	11.8
	31	17.5
	38	9.8
	45	9.3
	54	13.1
	68	9.8
19	1	9.6
	2	12.6
	3	18.3
	4	15.9
	5	8.3
	6	10.1
	8	16.9
	10	19.1
	11	15.8
	13	11.7
	15	11
	18	9.8
	24	7.8
	31	13.1
	38	12.3
	45	11.7
	61	9.3
	74	9.6
	96	10.8
20	1	11.2
	3	3.8
	4	3.8
	5	6.3
	6	8
	7	11.2
	10	12
	11	14.9
	14	14.5
	17	12.9
	19	6.8
	27	14.3
	34	14.7
	41	22.4
	48	13.3
	55	11.3
	69	9
	75	11.5
21	1	13
	2	10.7
	3	9.3
	4	10.1
	5	7.2
	6	9.8
	7	18.5
	8	5.5
	9	9.1
	10	8.7
	11	9
	12	7.5
	14	16
	17	13
	21	17.3
	23	15.7
	31	10
	38	11.6
	45	13.4
	57	9.8
	67	15.6
	73	15.2
	89	11.2
22	1	5.3
	2	7.7
	3	12
	4	10.3
	5	5.6
	6	3.5
	7	5.8
	9	8.7
	11	15.2
	15	8.6
	22	9
	29	12.6
	37	10.1
	45	9.5
	53	12.1
	67	12.2
	87	10.8
23	1	5.3
	2	16.8
	3	11.4
	4	8.3
	5	11.5
	6	5.2
	8	12.4
	10	10.6
	13	5.5
	14	7.4
	15	12.7
	20	5.2
	22	12
	23	14.3
	25	11.5
	28	12.8
	34	12.2
	42	11.2
	49	7.4
	63	14
	75	16.4
	93	20.1
24	1	4.5
	2	11.4
	3	6.8
	4	4.9
	5	3.9
	6	6.4
	7	11.7
	8	12.3
	10	8.7
	11	10.2
	13	10.5
	15	13.1
	17	8.2
	20	5.9
	29	14.2
	36	11.4
	43	14.2
	57	20.8
	79	21.6
	93	4.8
26	1	3.6
	2	10.6
	3	9.2
	4	4.6
	5	6.7
	6	7.9
	7	15.5
	8	12.1
	10	8.1
	11	13.4
	14	11
	17	11.5
	20	16.4
	27	11.3
	34	6.4
	41	12
	48	12.4
	63	9.4
	70	11.1
	85	13.3
27	2	7.5
	3	4.8
	4	11.8
	5	11.7
	6	21.9
	7	6
	9	4.1
	11	5.7
	12	6.2
	14	7
	16	6
	18	8.8
	20	10.8
	27	3.1
	29	5.5
	31	7.4
	32	9.2
	34	9.7
	42	8.1
	49	9.5
	56	12.6
	65	10.6
	84	11.3
28	2	5.8
	3	18.2
	4	15.5
	5	10.1
	6	8
	7	5.6
	8	6.4
	9	10
	11	9.3
	13	11.5
	16	10.4
	18	11.3
	22	8.4
	25	11.3
	34	16.6
	41	13.1
	48	13.9
	55	15.6
	62	10.9
	77	9.5
29	1	7.1
	2	10.3
	3	11.2
	4	9.2
	5	6.3
	6	10.3
	7	13.4
	10	5.4
	12	9.1
	14	6.3
	16	8.1
	18	6.7
	20	12.8
	26	17.1
	34	17.3
	39	12.9
	49	13.3
	55	13.6
	67	30.5
	74	12.1
30	1	4.5
	2	12.4
	3	11.7
	4	13.4
	7	14
	10	12
	12	11.2
	14	11.1
	26	11.9
	33	14.5
	40	9.4
	47	11.8
	60	21.6
	67	9.8
	80	9.2
	94	13.5
31	1	7.2
	2	10.1
	3	10.2
	4	9.5
	5	8.3
	6	10.3
	7	8.2
	8	10.2
	9	9.3
	10	11
	11	9.5
	12	9.7
	13	11.2
	14	10.3
	18	10.8
	27	9.5
	34	9.2
	41	17.5
	48	9.3
	51	8.6
	53	13.6
	56	7.5
	64	7.9
	71	9.9
	75	16.3
	77	14.4
	82	9.3
	89	11.2
	96	7.3
32	1	6.9
	2	7.9
	3	7.1
	4	9.8
	5	12.4
	6	10.9
	7	9.9
	8	9.3
	9	11.8
	10	11.7
	11	10.6
	12	19.5
	13	20.1
	14	20.4
	14	24.6
	15	14.1
	16	8.9
	17	4.8
	18	3.9
	19	5.2
	20	6.5
	21	14.7
	23	8.1
	25	6.7
	25	9.6
	27	11
	34	9
	39	12.7
	46	10.5
	55	8.4
	67	10.5
	81	16.8
	91	9.2
33	2	9.3
	3	11.2
	4	5.6
	5	7.6
	6	6.1
	8	3.9
	10	5.8
	13	13.9
	16	12.2
	18	15
	24	6.9
	29	6.8
	36	14.5
	45	11.8
	52	14.9
	67	19.4
	75	9.1
	82	12.5
	96	15.3
34	1	4.7
	2	9.1
	3	10.1
	4	9.7
	5	4.7
	6	8.2
	7	7.5
	8	7
	9	37
	10	17.1
	11	44.2
	12	4.3
	12	32.4
	13	4.8
	14	10.6
	16	12.9
	18	12.2
	25	10.3
	32	19.4
	41	14.3
	48	12.5
	63	15.9
	85	11.9
	95	10.3
35	2	7.4
	3	8.8
	4	7.4
	5	7.9
	6	13.1
	7	20
	8	17.4
	9	15.8
	10	19.2
	11	11.9
	12	17.3
	13	11.5
	14	7.1
	15	5.8
	17	5.3
	20	10.8
	29	13.9
	35	13
	42	12.3
	49	10.9
	54	11.5
	64	12.3
	76	10.1
	92	10.7
36	1	3
	2	8.7
	3	7
	4	7.6
	5	11.6
	6	8.9
	7	10.9
	8	9.2
	9	10.2
	10	12.2
	11	18
	12	14.1
	13	14.5
	14	15.6
	15	15.7
	16	12.4
	18	5.8
	21	5.3
	23	7.7
	25	9.8
	28	10.1
	29	12.9
	32	11.8
	38	11.1
	45	11.4
	52	14.8
	59	10.5
	66	11.4
	73	9.7
	88	7.5
37	1	7.2
	2	9.5
	3	8.2
	4	8
	5	8.4
	6	8.2
	8	11
	10	9.2
	12	12.5
	14	12.9
	21	5.1
	28	8.3
	37	18.7
	44	9.6
	59	5.8
	64	8.9
	71	12.4
	92	11.9
38	1	2.1
	2	4.8
	3	6.7
	4	6.7
	5	7
	6	8.6
	7	8.4
	8	12.1
	9	11.8
	10	9.9
	11	11.2
	12	7.5
	13	11.8
	14	6.6
	15	5.6
	16	9.8
	18	14.8
	20	14
	24	11.2
	26	9.3
	28	8.5
	31	6.8
	40	7.1
	47	11.7
	54	13.2
	61	14.5
	68	10.8
	77	8.4
	90	8.7
	96	15.4
39	1	4.9
	2	8.5
	3	11
	4	10.4
	5	9.8
	6	9.4
	7	9.2
	8	9.4
	9	8.5
	10	8.7
	11	34
	12	12.6
	13	10.4
	14	10.9
	15	10.2
	16	9.6
	17	15.6
	18	6.6
	19	8
	20	8.2
	21	10.9
	22	9.2
	24	12.8
	27	5.9
	30	9.7
	33	11.2
	42	12.2
	49	15.7
	56	15.4
	63	12.3
	77	12.6
	92	10.2
41	1	4.2
	2	9.1
	3	12.1
	4	12
	5	15.4
	6	11.1
	8	12.9
	10	7.3
	11	8.8
	13	8.4
	17	15.7
	27	3.7
	34	9.8
	41	12.2
	48	13.7
	60	13.4
	76	13.9
	91	8.6
43	1	3
	2	5.6
	3	5.8
	4	7.1
	5	4.1
	6	10.4
	7	11.2
	8	6.4
	10	7.3
	12	8.2
	15	8.1
	17	9.8
	19	10.7
	29	11.6
	36	13.7
	43	12
	50	14.6
	73	12.3
	85	16.5
44	1	3.2
	2	9.3
	3	9.2
	4	6.7
	5	55
	6	18.6
	7	7.7
	8	6
	9	18.9
	10	5.3
	12	7.1
	14	7.4
	16	10
	19	11
	28	11
	35	12.5
	42	13.7
	49	11.2
	61	14.2
	78	8.7
	91	8.4
45	1	6.3
	2	11.8
	3	7.2
	4	9.1
	5	10.2
	6	8.8
	7	10.1
	9	5.3
	10	7.7
	11	12.5
	12	15.5
	13	9
	14	7.2
	16	6
	18	12.6
	21	10.9
	27	12.2
	34	10.8
	35	11.2
	36	9.7
	39	8.2
	42	9.1
	49	5.7
	55	4.8
	61	9
	62	3.6
	63	7
	65	6.5
	67	13.8
	69	8.3
	71	5.3
	73	11.5
	75	9
	77	15.2
	79	15.2
	82	8.2
	84	9.6
	86	12.7
	89	12
	92	16.5
46	1	5.1
	3	13.8
	4	8.4
	5	7.1
	6	11.8
	7	10
	10	9.5
	14	10.5
	16	8.9
	23	10.6
	30	15.1
	37	12.5
	44	15.5
	53	15.8
	65	13
	79	11.2
