# Supplementary material for: Pre-Transplant Plasma Torque Teno Virus Load and Increase Dynamics after Lung Transplantation
Source: PLoS One. 2015 Apr 20;10(4):e0122975. doi: 10.1371/journal.pone.0122975 (PMC4404260; doi:10.1371/journal.pone.0122975)
Supplement: S4 Table — (XLSX) [file pone.0122975.s004.xlsx]

## Sheet: Tabelle2
S4_Table. Plasma TTV DNA load before transplantation (Pre-Tx) and at day 15 (+/- 3 days) post-transplantation (Post-Tx) in 22 lung transplant patients.
PatID	Pre-Tx TTV load (log10 copies/mL)	Post-Tx TTV load (log10 copies/mL)	Post-Tx day	TTV Log10 Difference (d15 - d0)
1	3.32222	4.5563	16	1.24
3	2	2.74819	16	0.75
4	4.88081	4.88649	14	0
5	5.23	5.76343	15	0.53
6	1.99564	4.75587	16	2.76
7	1.99564	3.64345	17	1.64
9	4.70757	5.49136	16	0.78
13	6.04139	5.39794	16	-0.6
15	3.97313	4.07918	15	0.1
18	4.04	2.73239	17	-1.3
21	3.38021	4.95424	18	1.57
24	3.4624	4.77815	13	1.32
25	4.75587	5.32222	15	0.56
27	4.57978	4.04139	12	-0.5
28	5.11394	5.66276	18	0.55
31	2.95424	4.4624	18	1.51
34	3.5563	4.04139	14	0.48
35	5	5.70757	15	0.7
36	4.43136	5.14613	18	0.72
43	3.75587	4.30103	15	0.54
45	4.69897	4.90849	14	0.2
46	5.14613	5.86923	16	0.72
